# Supplementary material for: Cytokine and Chemokine-Associated Signatures Underlying Dermal Invasion and Skin Metastasis in Melanoma
Source: Int J Mol Sci. 2025 Sep 24;26(19):9334. doi: 10.3390/ijms26199334 (PMC12524697; doi:10.3390/ijms26199334)
Supplement: Supplementary file 1 [file ijms-26-09334-s001.zip]

Archive with 5 entries (5 files):
- Koroknai_etal_Revised_Supplementary_Table S4.pdf
- Supplementary Table_1.xlsx
- Supplementary Table_3.xlsx
- Supplementary_Figure_1.png
- Supplementary Table_2.pdf
