# Supplementary material for: Cytokine and Chemokine-Associated Signatures Underlying Dermal Invasion and Skin Metastasis in Melanoma
Source: Int J Mol Sci. 2025 Sep 24;26(19):9334. doi: 10.3390/ijms26199334 (PMC12524697; doi:10.3390/ijms26199334)
Supplement: Supplementary file 1 [file ijms-26-09334-s001.zip › Supplementary Table_1.xlsx]

## Sheet: Munka1
Supplementary Table 1. Relative expression level of chemokine and cytokine receptors. D = dermal; INV = invasive phenotype; NON-INV = non-invasive phenotype
	WM793B-DINV	WM793B-DNON-INV	WM793B ratio	WM983A-DINV	WM983A-DNON-INV	WM983A ratio	WM1366-DINV	WM1366-DNON-INV	WM1366 ratio	WM1361-DINV	WM1361-DNON-INV	WM1361 ratio
Gene symbol	mean 2^-∆Ct	mean 2^-∆Ct	INV / NON-INV	mean 2^-∆Ct	mean 2^-∆Ct	INV / NON-INV	mean 2^-∆Ct	mean 2^-∆Ct	INV / NON-INV	mean 2^-∆Ct	mean 2^-∆Ct	INV / NON-INV
CCR1	0.000344988	0.000197698	1.74503	0.00107126	0.00108159	0.990453	0.00019386	0.0001504	1.28896	9.78627e-05	0.000508146	0.192588
CCR2	2.1761e-06	7.44067e-06	0.292461	1.64143e-06	1.4477e-06	1.13382	8.06058e-06	7.06099e-05	0.114157	2.9489e-07	1.30623e-06	0.225756
CCR3	1.07687e-05	9.78362e-06	1.10068	1.95678e-05	1.25256e-05	1.56222	6.77235e-06	6.42315e-06	1.05437	6.63825e-05	2.98923e-05	2.22072
CCR4	0.000115537	0.000116316	0.993305	9.31309e-05	0.000178585	0.521493	0.000125692	5.09751e-05	2.46575	3.55261e-05	0.000109883	0.32331
CCR5	1.2676e-05	4.36155e-05	0.29063	4.94383e-06	1.77908e-06	2.77886	2.35084e-05	2.74898e-06	8.55167	6.29755e-06	6.91754e-06	0.910374
CCR6	7.17112e-05	8.42726e-05	0.850944	2.82216e-05	4.81146e-05	0.586549	2.43921e-05	9.03681e-06	2.69919	2.31241e-06	4.07127e-05	0.0567983
CCR7	0.000746952	0.000669951	1.11494	0.000280409	0.000776497	0.361121	0.000717434	7.73192e-05	9.27886	6.80985e-05	0.000530516	0.128363
CCR8	0.00148471	0.00135452	1.09612	0.00096731	0.00227907	0.424432	0.00256102	0.000422331	6.06402	0.000772291	0.00151202	0.510766
CCR9	0.00035921	0.000400125	0.897744	0.000130399	0.00126922	0.102739	0.00060201	0.00039913	1.50831	0.000412929	0.000680453	0.606843
CCR10	0.000293174	0.000483338	0.60656	0.00011944	0.000278453	0.428942	0.000454193	0.000396712	1.14489	0.00029792	0.000289849	1.02784
CCRL1	2.33266e-07	1.65031e-07	1.41347	7.24093e-06	3.91125e-07	18.5131	0.00787777	2.46865e-07	31911.3	2.9489e-07	3.06427e-07	0.962349
CXC3CR1	5.71315e-05	8.60069e-05	0.664267	8.55459e-06	1.65084e-05	0.518197	1.23929e-05	5.44405e-06	2.27641	7.80755e-06	2.71491e-05	0.28758
CXCR1	0.000225163	0.000229439	0.981364	5.31736e-05	0.000186561	0.28502	0.000149488	2.90588e-05	5.14433	1.59931e-06	0.000137774	0.0116082
CXCR2	0.00269289	0.00280378	0.960449	0.00164242	0.00188452	0.871534	0.00125331	0.000322167	3.89024	0.00019773	0.00159171	0.124225
CXCR3	0.000283037	0.000290644	0.973828	9.46291e-05	0.000180631	0.52388	0.000443044	5.89684e-05	7.51324	8.31287e-05	0.000182266	0.456085
CXCR4	0.000250436	0.000258128	0.9702	0.00628435	0.00448384	1.40155	0.000154049	8.17067e-05	1.88539	0.000205526	0.0016466	0.124818
CXCR5	0.000286192	0.000688716	0.415544	3.75397e-05	8.7325e-05	0.429885	0.000305164	0.000343618	0.888091	0.00018116	0.000184892	0.979814
CXCR6	1.65311e-05	1.90427e-05	0.868105	1.91365e-05	3.46938e-05	0.551581	2.12506e-05	6.43012e-05	0.330486	0.000183642	7.82889e-05	2.34569
CXCR7	9.0089e-05	7.02775e-05	1.2819	6.4703e-05	6.85427e-05	0.94398	2.74355e-05	3.16585e-05	0.866607	2.71189e-05	6.19169e-05	0.437989
XCR1	9.76738e-06	3.48459e-05	0.280302	3.6271e-06	1.45788e-05	0.248792	5.48511e-06	7.14358e-06	0.767838	1.44343e-05	1.29268e-05	1.11662
IL1R1	0.027944	0.0241042	1.1593	0.00425237	0.00211041	2.01495	0.00279096	0.00265962	1.04938	0.00330127	0.0111186	0.296915
IL1R2	3.59817e-05	4.9845e-05	0.721872	3.30767e-05	3.226e-05	1.02532	3.24291e-05	2.22994e-05	1.45426	2.12673e-05	2.98363e-05	0.712799
IL1RAP	0.104699	0.0870381	1.20292	0.0239295	0.0435902	0.548964	0.00543598	0.00548769	0.990577	0.00394063	0.0507435	0.0776578
IL1RAPL2	1.28763e-05	7.17717e-06	1.79407	2.21392e-07	3.04407e-06	0.0727289	3.79349e-06	3.67108e-06	1.03334	2.69506e-06	6.20516e-06	0.434325
IL1RL1	0.00284707	0.00300436	0.947644	0.000962096	0.00252817	0.380551	0.00121287	0.000443077	2.73739	4.5406e-05	0.00180688	0.0251295
IL1RL2	4.59006e-06	1.04385e-06	4.39724	1.07404e-06	1.00099e-06	1.07297	0.00787463	2.46865e-07	31898.5	7.39022e-07	2.11002e-06	0.350243
IL1RN	0.000163006	0.000259248	0.628763	7.05797e-05	0.000248924	0.283539	0.000270939	4.01234e-05	6.75264	4.72995e-05	0.000153077	0.308992
IL2RA	0.000274592	0.000179436	1.5303	6.82816e-05	0.000146653	0.465599	0.000173792	3.42848e-05	5.06908	5.53209e-05	0.000158855	0.348247
IL2RB	0.0007489	0.00084262	0.888775	0.0004098	0.00106991	0.383023	0.000322682	0.000123985	2.60259	6.21287e-05	0.00062698	0.0990921
IL2RG	0.0112531	0.009113	1.23484	1.48194e-05	1.51432e-05	0.978618	1.99369e-05	6.88105e-06	2.89736	5.13755e-06	0.00375781	0.00136717
IL3RA	0.000107829	5.66115e-05	1.90471	3.18226e-05	9.53757e-05	0.333655	0.000121968	9.48757e-06	12.8555	4.33246e-06	6.91789e-05	0.0626269
IL4R	0.000901302	0.000701042	1.28566	0.00176806	0.00259442	0.681486	0.0052775	0.00464051	1.13727	0.00484431	0.00278001	1.74255
IL6R	0.00459727	0.0045629	1.00753	0.00437817	0.014967	0.292521	0.000166269	0.000279229	0.595457	0.000449126	0.00667115	0.0673237
IL6ST	0.422415	0.422835	0.999006	0.195243	0.170891	1.1425	0.275985	0.259219	1.06468	0.290353	0.294553	0.985741
IL7R	0.00610807	0.00162612	3.75621	0.025797	0.00459834	5.61006	0.054432	0.0476855	1.14148	0.0465376	0.0190813	2.43891
IL5RA	0.000229354	0.000226073	1.01451	8.42981e-05	0.000134515	0.626684	0.000235971	2.34452e-05	10.0648	2.07494e-05	0.000128206	0.161845
IL8RA	0.00013005	0.000133889	0.971327	3.67705e-05	0.000100439	0.366097	0.00015402	1.70799e-05	9.01765	4.25115e-06	7.82467e-05	0.0543301
IL8RB	6.93778e-06	2.18952e-05	0.316863	7.54809e-07	1.23153e-05	0.0612902	2.78703e-05	3.09135e-06	9.01559	2.42885e-06	7.22732e-06	0.336065
IL9R	1.87152e-05	3.20558e-05	0.583833	3.03794e-05	6.64787e-05	0.456979	0.000113143	7.67332e-05	1.47449	8.5624e-05	5.69393e-05	1.50378
IL10RA	0.000536601	0.000264661	2.0275	0.000175038	0.000401612	0.435838	0.000266675	8.32179e-05	3.20454	0.000128695	0.000355636	0.361874
IL10RB	0.0323869	0.0296963	1.09061	0.0267403	0.0290494	0.920512	0.0228017	0.0206697	1.10315	0.0131501	0.0248621	0.528921
IL11RA	0.00147848	0.0025585	0.577871	0.000300645	0.00184592	0.16287	0.00184354	0.00121023	1.5233	0.000583989	0.0013028	0.448258
IL12RB1	7.66736e-05	7.05282e-05	1.08713	0.000243693	0.000287185	0.848558	0.000477353	0.000361305	1.32119	3.25372e-05	0.000132132	0.246248
IL12RB2	3.84694e-06	3.90049e-06	0.98627	0.00444738	0.00864686	0.514335	7.73691e-06	1.02589e-05	0.754163	0.000999897	0.00321687	0.310829
IL13RA1	0.00858163	0.00380879	2.25311	0.00355258	0.00536911	0.66167	0.00455562	0.0222906	0.204374	0.0679502	0.0273003	2.48899
IL13RA2	0.00115866	0.00146376	0.791563	0.000203129	0.000124908	1.62623	2.95825e-05	3.99848e-05	0.739846	0.000118716	0.000467428	0.253977
IL15RA	0.00257754	0.00275519	0.935523	0.00177931	0.00122587	1.45147	0.00679227	0.00761038	0.8925	0.00451028	0.00277123	1.62754
IL17RA	0.0300085	0.0234344	1.28053	0.0145944	0.0224981	0.648694	0.0100365	0.00871959	1.15103	0.00598987	0.0194988	0.307191
IL17RB	0.0105389	0.0097972	1.0757	0.0105846	0.0116911	0.905359	0.0113421	0.00894746	1.26764	0.00324779	0.0084926	0.382426
IL17RC	0.0100857	0.0114172	0.88337	0.0039165	0.00590107	0.663694	0.00515812	0.00439203	1.17443	0.003618	0.00653491	0.553642
IL17RD	0.00340689	0.00277477	1.22781	0.00505043	0.0132332	0.381647	0.000643566	0.000600214	1.07223	0.00076531	0.00580182	0.131909
IL17RE	0.000122124	0.000158488	0.770558	0.000107695	0.000163904	0.657061	0.00017253	0.000154301	1.11814	6.69664e-05	0.000117665	0.569129
IL18R1	0.00224137	0.00177128	1.2654	0.000430173	0.000777622	0.55319	0.000497712	0.000526505	0.945314	0.000137831	0.00105228	0.130984
IL18RAP	0.0135666	0.0152361	0.890425	0.00479178	0.0128746	0.37219	0.0186049	0.00260986	7.12869	0.00172377	0.0093883	0.183609
IL20RA	1.47108e-05	3.22171e-05	0.456615	8.04867e-07	5.6097e-06	0.143478	3.28332e-06	3.19585e-06	1.02737	2.9489e-07	6.8718e-06	0.0429131
IL20RB	0.000674733	0.000748987	0.900861	0.000843235	0.00133573	0.631291	0.00268113	0.0019049	1.40749	0.00200799	0.00133948	1.49908
IL21R	3.22833e-07	5.15766e-07	0.625929	2.21392e-07	1.7354e-06	0.127574	5.98638e-07	1.94447e-05	0.0307867	2.48426e-05	8.96695e-06	2.77046
IL22RA1	0.001553	0.00164314	0.94514	0.00169928	0.00286951	0.592185	0.000331933	0.00043604	0.761245	0.000344207	0.00158891	0.216631
IL22RA2	5.6612e-05	0.000109774	0.515713	9.3262e-05	0.000111798	0.834202	0.000421314	0.00010706	3.93532	0.000147354	0.000105255	1.39998
IL23R	0.346767	0.120752	2.87174	0.0349118	0.151603	0.230284	0.101417	0.100505	1.00908	0.0538293	0.184067	0.292445
IL27RA	0.022412	0.0254228	0.881568	0.0122131	0.017823	0.685245	0.0170554	0.0159679	1.0681	0.0127525	0.0176625	0.722012
IL28RA	4.92763e-06	4.2001e-05	0.117322	0.00163615	0.000618803	2.64406	0.000497771	0.000910289	0.546827	0.000108094	0.000243941	0.443113
IL31RA	0.00230037	0.00182683	1.25921	0.000735893	3.46279e-05	21.2515	0.00968177	0.0107224	0.902949	0.00415047	0.00216182	1.91989
CD40	0.000145352	0.00018804	0.772984	6.9513e-05	0.000262331	0.264982	8.17505e-05	2.95426e-05	2.76721	2.37075e-05	0.000143797	0.164868
FAS	0.0394062	0.0552904	0.712713	0.0142994	0.0225424	0.634331	0.00315985	0.00349052	0.905267	0.0176491	0.0265326	0.665185
LTBR	0.0826963	0.092976	0.889437	0.0321812	0.0439907	0.731546	0.0541357	0.057571	0.940329	0.03973	0.0554723	0.716212
NGFR	0.0257673	0.024352	1.05812	0.471382	0.11305	4.1697	5.15788e-05	2.69526e-05	1.91368	9.60527e-05	0.0463043	0.00207438
TNFRSF1A	0.00523705	0.0071036	0.73724	0.00311213	0.00500868	0.621347	0.00253282	0.00276102	0.91735	0.0040132	0.00475298	0.844355
TNFRSF1B	4.87442e-06	7.97059e-06	0.611551	3.0402e-06	5.19104e-06	0.585662	2.86194e-06	2.3756e-06	1.20473	3.78719e-06	4.61755e-06	0.820173
TNFRSF4	7.15503e-05	0.000107158	0.66771	2.22356e-05	3.8292e-05	0.580685	2.72323e-05	8.42027e-06	3.23413	5.44651e-06	3.84296e-05	0.141727
TNFRSF7	7.63222e-05	0.000164484	0.464009	8.84208e-06	6.63334e-05	0.133298	0.000152809	0.000105354	1.45044	3.67279e-05	5.97945e-05	0.614236
TNFRSF8	6.76493e-05	0.000100024	0.676332	4.05995e-05	7.39142e-05	0.549279	3.45439e-05	1.70724e-05	2.02337	2.51435e-05	5.5569e-05	0.452473
TNFRSF9	1.77236e-05	0.000600621	0.0295088	0.00813842	2.64491e-06	3077.01	0.0017173	2.38162e-05	72.1064	5.25103e-05	0	0
TNFRSF10A	0.07542	0.0696732	1.08248	0.0488198	0.0622821	0.783849	0.0505382	0.0532984	0.948211	0.0430241	0.0602421	0.714186
TNFRSF10B	0.0617188	0.0693457	0.890016	0.0526419	0.0929737	0.566203	0.0449044	0.0327699	1.3703	0.0227022	0.0591316	0.383927
TNFRSF10C	0.00268847	0.00183769	1.46296	0.00104074	0.00113267	0.918842	0.0032073	0.00360125	0.890609	0.00450458	0.00277524	1.62313
TNFRSF10D	0.000645985	0.000722524	0.894067	0.000225151	0.00037496	0.600466	0.000362044	7.67146e-05	4.71936	0.000242365	0.000421104	0.575548
TNFRSF11A	0.0216457	0.016838	1.28552	0.000613822	0.000364213	1.68534	0.000362433	0.000446263	0.812152	0.000374494	0.00746145	0.0501905
TNFRSF11B	0.126122	0.0985502	1.27978	0.00400159	0.000421358	9.49689	0.0266499	0.0183911	1.44907	0.0421785	0.0562407	0.749963
TNFRSF12A	0.0262746	0.0248469	1.05746	0.0472572	0.0274455	1.72186	0.0327197	0.0199155	1.64293	0.0188813	0.0242004	0.780204
TNFRSF13B	0.000135455	0.000129162	1.04872	3.43328e-05	7.15613e-05	0.479767	5.70841e-05	1.84012e-05	3.1022	1.37798e-05	7.35986e-05	0.187229
TNFRSF13C	4.03731e-06	1.95563e-06	2.06445	7.28637e-07	1.48986e-06	0.489065	2.75013e-06	2.85978e-07	9.61658	1.06045e-06	2.19587e-06	0.482929
TNFRSF14	0.00132765	0.00178172	0.745149	0.00977252	0.0339306	0.288015	0.00241321	0.00238964	1.00986	0.000861765	0.01204	0.0715752
TNFRSF17	0.00122547	0.00197064	0.621864	0.000192089	0.00071658	0.268063	9.8661e-05	0.000106787	0.923901	7.5429e-05	0.000672492	0.112163
TNFRSF18	0.0052096	0.00704368	0.739613	0.0020873	0.00451541	0.46226	0.00248203	0.00279948	0.886601	0.00378117	0.00450206	0.839875
TNFRSF19	6.90709e-05	2.99292e-05	2.30781	1.12241e-05	9.84869e-06	1.13965	1.97705e-07	2.46865e-07	0.800863	2.9489e-07	2.64048e-05	0.011168
TNFRSF21	0.410321	0.279565	1.46771	0.0309235	0.0314425	0.983494	0.0390057	0.0278988	1.39811	0.0291229	0.156962	0.185541
TNFRSF25	1.28982e-06	1.73835e-06	0.741982	2.21392e-07	8.84574e-07	0.250281	1.42711e-06	2.46865e-07	5.78095	2.9489e-07	8.23096e-07	0.358269
