# Supplementary material for: Cytokine and Chemokine-Associated Signatures Underlying Dermal Invasion and Skin Metastasis in Melanoma
Source: Int J Mol Sci. 2025 Sep 24;26(19):9334. doi: 10.3390/ijms26199334 (PMC12524697; doi:10.3390/ijms26199334)
Supplement: Supplementary file 1 [file ijms-26-09334-s001.zip › Supplementary Table_3.xlsx]

## Sheet: HDMECs
Supplementary Table 3. Relative protein expression profiles of human dermal microvascular endothelial cells (HDMEC) co-cultured with different melanoma cell lines. The intensity of the reference is displayed at 100%. Numbers beside the columns indicate the protein expression as a percentage of the intensity of the reference spots on the array.
		Co-cultured with cell lines with unchanged invasion		Co-cultured with cell lines with increased invasion
	HDMEC-Control	HDEMC+WM793B	HDEMC +WM278	HDEMC+ WM983A	HDEMC+WM1361	HDEMC+WM1366	HDEMC+WM3248
Reference	100	100	100	100	100	100	100
Endoglin	65.225	58.01	72.825	69.705	53.71	67.6	69.805
Serpin E1	48.185	71.1	59.715	58.025	54.495	59.105	73.55
EMMPRIN	20.705	19.015	25.425	25.45	16.875	23.91	27.625
SDF-1	17.38	6.82	11.74	14.675	12.46	5.95	5.77
MDC	11.63	6.385	8.83	10.08	9.145	7.135	5.66
uPAR	11.03	11.025	15.79	11.89	5.315	1.14	11.67
Dkk-1	10.84	5.515	6.925	4.04	3.3	7	5.595
IP-10	9.36	8.635	6.565	9.01	6.525	8.13	6.96
Eotaxin-3	9.135	5.61	6.24	6.575	6.34	5.26	5.15
IL-8	9.13	26.865	59.365	30.66	10.11	18.1	66.12
MIP-3β	7.65	3.84	7.465	11.53	8.845	3.815	3.215
CD31	7.505	6.645	11.935	8.605	10.105	6.145	4.305
6Ckine	7.09	5.125	4.6	7.49	7.16	5.99	4.5
TARC	6.085	2.185	3.25	5.405	3.505	3.555	0.85
MIP-3alpha	5.405	5.045	53.66	10.095	7.905	3.33	35.105
Chemerin	5.1	3.99	2.24	4.925	3.655	2.745	3.14
MIP-1δ	4.455	1.17	1.78	4.72	5.325	2.71	1.9
Midkine	4.365	3.955	6.8	6.12	6.52	5.1	19.78
MCP-3	4.255	2.205	2.245	4.055	2.97	3.875	3.035
PARC	4.125	2.735	1.715	5.44	3.99	2.54	2.12
I-309	4.09	2.15	1.135	2.645	3.28	1.155	1.705
EGF	3.665	0.24	3.115	2.005	1.625	1.135	0.81
NAP-2	3.515	2.5	1.98	3.97	2.66	2.62	3.07
MIF	3.5	5.135	10.255	5.8	5.215	5.34	3.785
ENA-78	3.25	3.655	1.63	3.41	1.975	2.74	2.665
IL-16	3.195	0.955	0.465	2.745	2.235	1.225	3.67
Chitinase 3-like 1	3.1	1.72	4.775	4.73	3.625	2.12	3.575
PF4	3.085	1.795	1.78	3.55	3.71	2.66	1.995
MCP-1	3.07	3.76	2.615	3.815	1.665	3.235	4.76
Lymphotactin	3.05	2.19	0	2.98	3.63	2.99	2.16
RANTES	2.995	3.01	1.505	3.135	3.52	2.72	2.035
I-TAC	2.765	2.775	1.26	3.07	2.985	2.44	1.905
MIP-1α/β	2.745	2.16	0.905	2.93	1.925	2.375	1.525
CXCL16	2.65	2.31	0	3.845	2.21	2.135	4.355
GROalpha	2.555	6.065	13.72	5.855	3.015	2.185	9
VCC-1	2.55	2.025	3.205	11.24	2.985	0.815	2.08
Fractalkine	2.46	0.645	1.31	2.46	3.29	2.31	0.96
SHBG	2.165	0.425	1.765	0.735	1.51	0.455	0.46
CD14	1.99	1.04	1.49	1.04	1.105	0.79	0.665
GDF-15	1.94	0.715	1.995	4.335	1.345	1.07	1.65
Pentraxin 3	1.905	0.455	1.795	1.115	1.315	0.33	1.12
Relaxin-2	1.695	0.485	2.035	1.385	1.335	0.195	1.395
Angiopoietin-2	1.685	0.475	2.23	2.42	1.17	1.405	1.73
TFF3	1.66	0.21	1.635	0.405	1.205	0.41	0.43
MIG	1.635	2.505	0.745	1.69	1.18	2.645	1.35
IL-22	1.44	0.34	1.25	0.585	1.185	1.07	0.585
IL-2	1.42	0.68	1.745	1.46	0.98	0.97	0.56
Myeloperoxidase	1.42	1.19	1.655	1.255	1.99	1.375	1.77
GM-CSF	1.405	0.445	1.445	0.815	2.095	1.165	0.735
HCC-1	1.395	0.845	1.1	3.57	2.035	2.53	2.155
FGF-19	1.39	0.59	1.155	1.05	2.165	0.75	1.16
CD30	1.375	1.145	2.23	2.075	1.98	1.83	2.105
Thrombospondin-1	1.375	0.86	1.97	0.775	1.015	0.295	1.03
RBP-4	1.285	0.26	1.57	0.635	1.685	0.71	0.71
G-CSF	1.285	0.315	1.52	1.025	0.785	0.48	0.355
Cripto-1	1.275	0.5	2.26	0.89	0.24	0.73	0.15
IL-34	1.275	0.44	1.085	0.935	1.005	0.46	0.91
ICAM-1	1.26	1.155	8.825	2.005	1.445	0.575	2.05
DPPIV	1.2	0.855	2.61	1.75	1.43	1.56	1.745
CCL28	1.19	2.245	0.255	2.81	2.1	0.815	1.71
VEGF	1.175	1.02	2.18	0.9	1.535	0.64	1.32
Flt-3 Ligand	1.16	0.395	1.065	1.23	0.85	1.305	0.68
IL-19	1.13	0.42	1.025	0.26	0.62	0.29	0.375
Kallikrein 3	1.13	0.42	1.015	1.195	0.885	0.955	0.715
IL-17A	1.12	0.615	1.955	1.37	1.36	0.865	0.91
IL-18 Bpa	1.115	0.635	0.95	0.945	1.195	0.415	0.985
IL-1ra	1.115	0.465	0.85	1.145	1.45	0.625	0.85
Complement Factor D	1.105	0.62	1.11	0.66	0.635	0.325	0.525
IGFBP-2	1.09	0.315	0.935	4.07	0.995	0.63	0.32
IL-1α	1.08	0.43	2	0.69	1.385	0.385	0.985
IL-10	1.055	0.23	1.29	0.395	1.165	0.945	0.69
VCAM-1	1.05	0.39	1.415	0.745	1.305	0.405	0.405
TGF-α	1.04	0.235	1.285	0.595	0.695	0.5	0.565
Vitamin D BP	1.015	0.365	1.09	1.385	1.365	0.76	0.305
Complement Component C5/C5a	0.985	0.36	0.96	0.63	1.32	0.625	0.905
BDNF	0.98	0.39	2.335	1.425	1.145	1.275	0.5
IL-1β	0.96	0.735	6.36	1.46	1.03	0.515	2.045
Angiopoietin-1	0.96	0.205	1.37	0.215	0.52	0.435	0.645
RAGE	0.945	0.34	1.395	0.875	1.635	0.6	0.68
IL-12 p70	0.91	0.305	1.605	0.75	0.745	0.585	0.395
M-CSF	0.91	0.385	1.225	0.705	0.665	1.415	0.465
IGFBP-3	0.905	0.48	1.7	0.875	1.7	0.725	0.67
Adiponectin	0.895	0.945	1.43	0.635	1.4	0.565	0.29
LIF	0.895	0.325	0.845	0.78	0.555	0.23	0.415
TIM-3	0.89	0.1	0.845	0.805	0.64	0.475	0.535
IL-15	0.85	0.28	1.09	0.495	1.225	0.89	0.41
IL-16	0.835	0.435	1.255	0.455	1.51	0.395	0.82
BAFF	0.805	0.43	1.365	1.045	0.915	0.785	1.32
Resistin	0.795	0.875	1.615	0.595	0.9	0.86	1.155
PDGF-AB/BB	0.79	0.34	1.185	0.84	0.95	0.965	0.4
ST2	0.785	0.16	1	0.4	1.675	0.515	0.475
IL-32	0.78	0.26	2.095	1.015	1.05	0.81	1.03
IL-5	0.775	0.455	1.1	0.84	0.845	1.225	0.28
IL-33	0.75	0.645	1.155	0.73	1.13	0.64	0.645
TNF-α	0.75	0.27	1.255	0.84	1.235	0.525	0.49
Apolipoprotein A-I	0.745	0.255	1.86	1.48	0.54	0.95	0.62
Cystatin C	0.74	0.455	1.955	0.675	1.175	0.43	0.515
Fas Ligand	0.715	0.78	1.665	0.925	0.875	0.88	0.49
Osteopontin	0.69	0.575	1.4	0.87	1.27	0.295	0.075
Lipocalin-2	0.65	0.135	1.65	0.43	0.725	0.435	1.16
IL-31	0.645	0.28	1.295	0.84	0.87	0.45	0.36
IL-11	0.64	0.445	1.435	0.65	1.12	0.7	0.725
C-Reactive Protein	0.61	0.595	1.26	0.275	1.245	0.315	0.22
FGF basic	0.61	0.215	1.08	0.775	1.23	1.02	0.39
HGF	0.59	0.72	1.455	1.035	2.185	0.93	1.08
IL-3	0.58	0.58	1.425	0.865	1.8	0.93	0.555
IL-13	0.575	0.895	1.79	0.905	0.74	0.605	0.42
PDGF-AA	0.57	0.505	0.635	1.505	0.895	0.44	0.695
MMP-9	0.53	0.64	1.58	1.06	1	0.8	0.98
IL-4	0.465	0.18	0.895	0.675	1.255	0.625	0.565
FGF-7	0.455	0.395	1.49	0.385	1.32	0.74	0.27
CD40 ligand	0.445	0.805	1.37	0.42	1.3	1.335	0.635
IL-6	0.44	0.445	2	0.995	0.725	0.43	1.355
IFN-γ	0.42	0.295	1.765	0.675	1.01	0.45	0.44
IL-24	0.355	0.735	2.695	0.91	0.91	0.615	1.235
IL-23	0.31	0.635	1.38	0.59	0.645	0.355	0.4
Angiogenin	0.25	0.245	1.39	0.72	0.615	0.295	0.31
Leptin	0.235	0.315	0.82	0.82	1.105	0.955	0.3
IL-27	0.17	0.55	1.13	0.4	0.53	0.28	0.155
